# Supplementary material for: Generative Adversarial Network (GAN) for Automatic Reconstruction of the 3D Spine Structure by Using Simulated Bi-Planar X-ray Images
Source: Diagnostics (Basel). 2022 Apr 30;12(5):1121. doi: 10.3390/diagnostics12051121 (PMC9139385; doi:10.3390/diagnostics12051121)
Supplement: Supplementary file 1 [file diagnostics-12-01121-s001.zip]

Archive with 1 entries (1 files):
- 3D spine rotation.mp4
